# Supplementary material for: Whole and Purified Aqueous Extracts of Nigella sativa L. Seeds Attenuate Apoptosis and the Overproduction of Reactive Oxygen Species Triggered by p53 Over-Expression in the Yeast Saccharomyces cerevisiae
Source: Cells. 2022 Mar 3;11(5):869. doi: 10.3390/cells11050869 (PMC8909299; doi:10.3390/cells11050869)
Supplement: Supplementary file 1 [file cells-11-00869-s001.zip]

Archive with 1 entries (1 files):
- cells-1563496-supplementary.pdf
